# Supplementary material for: The Use of Metal/ZSM-5 Nanosheet for Efficient Catalytic Cracking of Cross-Linked Polyethylene for High-Voltage Cable Insulation
Source: Materials (Basel). 2025 Oct 11;18(20):4675. doi: 10.3390/ma18204675 (PMC12565742; doi:10.3390/ma18204675)
Supplement: Supplementary file 1 [file materials-18-04675-s001.zip]

Archive with 1 entries (1 files):
- materials-3891589-supplementary.pdf
